# Supplementary material for: vB_CacS-HV1 as a Novel Pahexavirus Bacteriophage with Lytic and Anti-Biofilm Potential against Cutibacterium acnes
Source: Microorganisms. 2024 Jul 31;12(8):1566. doi: 10.3390/microorganisms12081566 (PMC11356600; doi:10.3390/microorganisms12081566)
Supplement: Supplementary file 1 [file microorganisms-12-01566-s001.zip › Table S1 Predicted open reading frame (ORF) annotation of phage vB_CacS-HV1.xlsx]

## Sheet: ORF annotation
ORF	Start	Stop	Length (AA)	Direction	Annotation	Predicted Protein Function	Best-match BLASTp Result	Query cover	E-values	Identity	Acc.Len	Accession	MW(kDa)
1	40	1512	1473	forward	phage terminase, large subunit	DNA packaging	gp2 [Propionibacterium phage PA6]	0.99	0	0.9653	503	YP_001285578.1	52.5
2	1509	2834	1326	forward	phage portal	head synthesis	portal protein [Propionibacterium phage DrParker]	0.99	0	0.9819	441	ATN89054.1	48
3	2841	3596	756	forward	head maturation protease	head synthesis	TPA: minor capsid protein [Caudoviricetes sp.]	0.99	0	0.9721	251	DAW17184.1	27.7
4	3707	4264	558	forward	head scaffolding protein	head synthesis	head scaffolding protein [Propionibacterium phage Ouroboros]	0.99	4e-119	0.9676	185	YP_009160283.1	19.4
5	4271	5218	948	forward	phage major capsid protein	head synthesis	capsid protein [Propionibacterium phage PHL067M10]	0.99	0	0.9937	316	YP_008531596.1	32.6
6	5254	5724	471	forward	head-tail adaptor	head synthesis	head-tail adaptor [Propionibacterium phage PHL116M00]	0.99	4e-109	0.9808	159	YP_009150250.1	16.8
7	5726	6073	348	forward	head closure Hc1	head synthesis	head closure Hc1 [Propionibacterium phage PHL010M04]	0.99	4e-77	0.9652	115	YP_008531643.1	13.3
8	6073	6369	297	forward	neck protein	head synthesis	neck protein [Propionibacterium phage PHL151M00]	0.98	1e-57	0.949	98	YP_009148325.1	10.3
9	6366	6737	372	forward	phage minor tail protein	tail synthesis	minor tail protein [Propionibacterium phage PHL010M04]	0.99	6e-81	0.9919	123	YP_008531645.1	13.8
10	6793	7437	645	forward	phage tail tube protein	tail synthesis	minor tail protein [Cutibacterium phage vB_CutS_PA1]	0.99	1e-149	0.9859	213	WRW10489.1	23
11	7465	7761	297	forward	tail assembly chaperone	tail synthesis	tail assembly chaperone [Propionibacterium phage BruceLethal]	0.98	1e-60	0.9796	98	YP_009288335.1	10.6
12	7860	8147	288	forward	tail assembly chaperone	tail synthesis	tail assembly chaperone [Propionibacterium phage PHL112N00]	0.98	6e-63	0.9895	95	YP_008531557.1	10.5
13	8155	10920	2766	forward	phage tail tape measure protein	tail synthesis	tail length tape measure protein [Propionibacterium phage Stormborn]	0.99	0	0.9707	921	YP_009159931.1	94.2
14	10936	11883	948	forward	phage minor tail protein	tail synthesis	minor tail protein [Propionibacterium phage PaP11-13]	0.99	0	0.9778	315	USN17908.1	35
15	11891	13048	1158	forward	phage minor tail protein	tail synthesis	minor tail protein [Propionibacterium phage Ouroboros]	0.99	0	0.9532	385	YP_009160294.1	42.8
16	13065	13883	819	forward	phage minor tail protein	tail synthesis	minor tail protein [Propionibacterium phage P100_A]	0.99	0	0.9669	272	YP_006906418.1	28.8
17	13928	14188	261	forward	phage minor tail protein	tail synthesis	minor tail protein [Propionibacterium phage ATCC29399B_T]	0.97	9e-51	0.9412	85	YP_006906914.1	9.6
18	14185	14985	801	forward	phage minor tail protein	tail synthesis	minor tail protein [Cutibacterium phage P107C]	0.99	6e-148	0.8885	269	QHB36671.1	26.3
19	15035	15889	855	forward	phage endolysin	lysis	endolysin [Propionibacterium phage PHL132N00]	0.99	0	0.9789	285	YP_009151220.1	31
20	15896	16291	396	forward	putative holin	lysis	holin [Cutibacterium phage P107A]	0.96	3e-82	0.9609	132	QHB36810.1	13.7
21	16288	16428	141	forward	hypothetical protein	hypothetical protein	hypothetical protein [Cutibacterium phage vB_CutS_PA1]	0.87	2e-13	0.9268	48	WRW10452.1	4.8
22	16528	16620	93	forward	hypothetical protein	hypothetical protein	No significant similarity found.						3.4
23	16658	17059	402	reverse	helix-turn-helix DNA-binding protein	DNA synthesis and regulation	helix-turn-helix DNA-binding protein [Cutibacterium phage P107A]	0.99	8e-80	0.9398	133	QHB36812.1	14.9
24	17056	17328	273	reverse	hypothetical protein	hypothetical protein	hypothetical protein BI020_gp24 [Propionibacterium phage BruceLethal]	0.92	2e-47	0.9405	94	YP_009288346.1	9.8
25	17340	17660	321	reverse	helix-turn-helix Dna binding domain protein	DNA synthesis and regulation	helix-turn-helix DNA binding domain protein [Propionibacterium phage QueenBey]	0.99	2e-67	0.9434	106	YP_009278003.1	12.2
26	17703	17831	129	forward	hypothetical protein	hypothetical protein	hypothetical protein [Cutibacterium phage PAVL34]	0.97	2e-09	0.7381	148	QPB11818.1	4.2
27	17841	18011	171	forward	hypothetical protein	hypothetical protein	hypothetical protein [Cutibacterium phage PAVL34]	0.92	1e-14	0.6981	148	QPB11818.1	5.7
28	18033	18263	231	forward	hypothetical protein	hypothetical protein	hypothetical protein [Cutibacterium phage PAVL33]	0.98	7e-27	0.8816	76	QPB11770.1	7.7
29	18336	18500	165	forward	hypothetical protein	hypothetical protein	hypothetical protein [Cutibacterium phage PAVL33]	0.98	2e-11	0.6727	67	QPB11771.1	5.6
30	18553	18741	189	forward	hypothetical protein	hypothetical protein	hypothetical protein [Cutibacterium phage PAVL33]	0.9	1e-14	0.7719	68	QPB11772.1	6.7
31	18768	18866	99	forward	hypothetical protein	hypothetical protein	hypothetical protein [Cutibacterium phage PAVL33]	0.96	0.009	0.7188	34	QPB11773.1	3.3
32	18882	19448	567	reverse	hypothetical protein	hypothetical protein	hypothetical protein BI020_gp28 [Propionibacterium phage BruceLethal]	0.99	3e-127	0.9096	188	YP_009288350.1	21.6
33	19445	19849	405	reverse	hypothetical protein	hypothetical protein	hypothetical Protein SEA_QUEENBEY_29 [Propionibacterium phage QueenBey]	0.99	3e-94	0.9851	188	YP_009278007.1	16.2
34	20054	20725	672	reverse	phage-associated DNA primase	DNA synthesis and regulation	DNA primase [Propionibacterium phage PHL114L00]	0.99	6e-160	0.9462	223	YP_008531846.1	25.2
35	20923	21120	198	reverse	phage protein GP33	DNA synthesis and regulation	Gp33 [Propionibacterium phage PAS50]	0.98	8e-39	0.9846	118	YP_004414737.1	7.5
36	21117	22142	1026	reverse	DnaB-like replicative helicase	DNA synthesis and regulation	DnaB-like replicative helicase [Propionibacterium phage P105]	0.91	0	0.9936	317	YP_006907030.1	37.8
37	22289	22516	228	forward	hypothetical protein	hypothetical protein	hypothetical protein [Cutibacterium phage FD1]	0.84	8e-33	0.9062	64	QPB11525.1	8
38	22492	22728	237	forward	hypothetical protein	hypothetical protein	hypothetical protein [Cutibacterium phage PAVL21]	0.88	6e-12	0.7397	130	QPB11728.1	8
39	22725	22889	165	forward	hypothetical protein	hypothetical protein	hypothetical protein [Cutibacterium phage PAVL21]	0.98	2e-17	0.8148	130	QPB11728.1	6.3
40	22923	23066	144	forward	hypothetical protein	hypothetical protein	No significant similarity found.						5.1
41	23125	24072	948	reverse	phage exonuclease	DNA synthesis and regulation	exonuclease [Cutibacterium phage CaCom2]	0.99	0	0.8984	315	WJJ53939.1	35.8
42	24072	24425	354	reverse	dATP/dGTP diphosphohydrolase domain-containing protein	DNA synthesis and regulation	dATP/dGTP diphosphohydrolase domain-containing protein [Klebsiella pneumoniae]	0.99	3e-80	0.9829	117	WP_136662148.1	13.1
43	24530	24730	201	reverse	hypothetical protein	hypothetical protein	hypothetical protein [Cutibacterium phage PAVL33]	0.98	3e-38	0.9697	66	QPB11784.1	7.1
44	24767	24895	129	forward	hypothetical protein	hypothetical protein	TPA: hypothetical protein [Caudoviricetes sp.]	0.97	4e-12	0.8095	42	DAT38704.1	5
45	24892	24993	102	forward	hypothetical protein	hypothetical protein	No significant similarity found.						3.4
46	24993	25097	105	forward	hypothetical protein	hypothetical protein	TPA: hypothetical protein [Caudoviricetes sp.]	0.97	4e-11	0.9118	63	DAT38705.1	3.6
47	25130	25303	174	forward	hypothetical protein	hypothetical protein	hypothetical protein [Propionibacterium phage TCUCAP1]	0.74	2e-13	0.814	113	QSL99406.1	5.7
48	25311	25493	183	forward	hypothetical protein	hypothetical protein	TPA： hypothetical protein [Caudoviricetes sp.]	0.8	8e-17	0.8367	115	DAT38706.1	5.8
49	25655	25777	123	forward	hypothetical protein	hypothetical protein	hypothetical protein [Propionibacterium phage TCUCAP1]	0.97	1e-16	0.925	40	QSL99408.1	4
50	25781	26161	381	forward	hypothetical protein	hypothetical protein	hypothetical protein [Propionibacterium phage TCUCAP1]	0.8	4e-24	0.7745	102	QSL99409.1	13.3
51	26180	26293	114	forward	hypothetical protein	hypothetical protein	hypothetical protein [Cutibacterium phage vB_CutS_PA1]	0.94	2e-12	0.8056	99	WRW10476.1	4
52	26293	26454	162	forward	hypothetical protein	hypothetical protein	hypothetical protein [Propionibacterium phage pa29399-1-D_1]	0.98	2e-25	0.9623	59	AUV62200.1	5.6
53	27012	27146	135	reverse	hypothetical protein	hypothetical protein	hypothetical protein D290_gp44 [Propionibacterium phage P105]	0.86	7e-15	0.8864	44	YP_006907041.1	4.7
54	28237	28455	219	reverse	hypothetical protein	hypothetical protein	TPA: GRB2-binding adapter (GAPT) [Caudoviricetes sp.]	0.79	2e-09	0.6	69	DAS67999.1	7.7
55	28529	28831	303	forward	HNH endonuclease	DNA synthesis and regulation	HNH endonuclease [Propionibacterium phage MEAK]	0.99	3e-62	0.94	100	ATN90939.1	11.3
56	28949	29062	114	reverse	hypothetical protein	hypothetical protein	TPA: hypothetical protein [Caudoviricetes sp.]	0.6	0.001	0.913	189	DAO88566.1	4.3
57	29083	29397	315	forward	terminase small subunit	DNA packaing	terminase small subunit [Propionibacterium phage PHL067M10]	1	4e-64	0.9524	123	YP_008531591.1	11.9
