# Supplementary material for: vB_CacS-HV1 as a Novel Pahexavirus Bacteriophage with Lytic and Anti-Biofilm Potential against Cutibacterium acnes
Source: Microorganisms. 2024 Jul 31;12(8):1566. doi: 10.3390/microorganisms12081566 (PMC11356600; doi:10.3390/microorganisms12081566)
Supplement: Supplementary file 1 [file microorganisms-12-01566-s001.zip › Table S2.xlsx]

## Sheet: Sheet1
Description	Scientific Name	Total Score	Query Cover	E value	Per. ident	Acc. Len	Accession
Propionibacterium phage PAD21 endogenous virus, complete genome	Propionibacterium phage PAD22 endogenous virus, complete genome	34355	0.98	0	88.24	29074	NC_015454.1
Propionibacterium phage PaP11-14, complete genome	Propionibacterium phage PaP11-15, complete genome	35391	0.97	0	89.34	29648	ON557706.1
Cutibacterium phage Ristretto, complete genome	Cutibacterium phage Ristretto, complete genome	36424	0.98	0	89.67	28996	PP165414.1
Propionibacterium phage Attacne, complete genome	Propionibacterium phage Attacne, complete genome	34500	0.97	0	89.39	28876	NC_027629.1
Propionibacterium phage Wizzo, complete genome	Propionibacterium phage Wizzo, complete genome	34760	0.96	0	88.81	29463	NC_027621.1
Propionibacterium phage Ouroboros, complete genome	Propionibacterium phage Ouroboros, complete genome	36902	0.98	0	91.18	29506	NC_027630.1
Propionibacterium phage pa28, complete genome	Propionibacterium phage pa29, complete genome	36109	0.98	0	90.85	29593	MG820634.1
Propionibacterium phage PHL116M01, complete genome	Propionibacterium phage PHL116M02, complete genome	36960	0.99	0	90.77	29394	NC_027362.1
Propionibacterium phage PHL116M11, complete genome	Propionibacterium phage PHL116M12, complete genome	36966	0.99	0	90.76	29396	KJ578777.1
Propionibacterium phage PHL163M01, complete genome	Propionibacterium phage PHL163M02, complete genome	36083	0.97	0	90.75	29264	NC_027405.1
Propionibacterium phage PHL117M01, complete genome	Propionibacterium phage PHL117M02, complete genome	36081	0.97	0	90.75	29255	NC_027403.1
Propionibacterium phage PHL055N01, complete genome	Propionibacterium phage PHL055N02, complete genome	36088	0.97	0	90.75	29264	NC_027400.1
Propionibacterium phage PHL095N01, complete genome	Propionibacterium phage PHL095N02, complete genome	35295	0.98	0	90.54	29751	NC_027401.1
Propionibacterium phage PHL070N01, complete genome	Propionibacterium phage PHL070N02, complete genome	35755	0.98	0	90.38	29421	NC_027333.1
Propionibacterium phage PHL092M01, complete genome	Propionibacterium phage PHL092M02, complete genome	34494	0.96	0	90.39	29261	NC_027385.1
Propionibacterium phage Procrass2, complete genome	Propionibacterium phage Procrass3, complete genome	35977	0.99	0	90.36	29347	NC_027626.1
Cutibacterium phage PAP1-2, complete genome	Cutibacterium phage PAP1-3, complete genome	35755	0.98	0	90.31	29534	OP491959.1
Propionibacterium phage pa29399-1-D_2, complete genome	Propionibacterium phage pa29399-1-D_3, complete genome	35996	0.98	0	90.31	29370	MG820635.1
Propionibacterium phage ATCC29400B_C, complete genome	Propionibacterium phage ATCC29401B_C, complete genome	34855	0.98	0	90.35	29516	NC_018851.1
Propionibacterium phage P14.5, complete genome	Propionibacterium phage P14.6, complete genome	35813	0.97	0	90.2	29729	NC_018839.1
Propionibacterium phage pa311, complete genome	Propionibacterium phage pa312, complete genome	35290	0.98	0	90.18	29508	MG820632.1
Propionibacterium phage pa60, complete genome	Propionibacterium phage pa61, complete genome	35282	0.98	0	90.17	29507	MG820633.1
Propionibacterium phage QueenBey, complete genome	Propionibacterium phage QueenBey, complete genome	35488	0.97	0	90.14	29338	NC_031005.2
Propionibacterium phage PA1-15, complete genome	Propionibacterium phage PA1-16, complete genome	35077	0.96	0	90.05	29407	KT934381.1
Propionibacterium phage PHL308M01, complete genome	Propionibacterium phage PHL308M02, complete genome	36503	0.98	0	89.99	29442	NC_027376.1
Propionibacterium phage PHL171M02, complete genome	Propionibacterium phage PHL171M03, complete genome	34666	0.98	0	89.97	29327	NC_027346.1
Propionibacterium phage PHL150M01, complete genome	Propionibacterium phage PHL150M02, complete genome	36468	0.98	0	89.97	29438	NC_027294.1
Propionibacterium phage BruceLethal, complete genome	Propionibacterium phage BruceLethal, complete genome	34816	0.98	0	89.99	29249	NC_031084.1
Propionibacterium phage PHL085N01, complete genome	Propionibacterium phage PHL085N02, complete genome	35806	0.99	0	89.97	29454	NC_027361.1
Propionibacterium phage PHL073M03, complete genome	Propionibacterium phage PHL073M04, complete genome	34416	0.99	0	89.96	29503	JX570703.1
Propionibacterium phage PHL085M02, complete genome	Propionibacterium phage PHL085M03, complete genome	35782	0.99	0	89.97	29451	JX570707.1
Propionibacterium phage PHL115M03, complete genome	Propionibacterium phage PHL115M04, complete genome	35789	0.99	0	89.96	29453	JX570708.1
Propionibacterium phage PHL066M05, complete genome	Propionibacterium phage PHL066M06, complete genome	34392	0.99	0	89.94	29512	JX570711.1
Propionibacterium phage PHL037M03, complete genome	Propionibacterium phage PHL037M04, complete genome	35786	0.99	0	89.95	29443	NC_022339.1
Propionibacterium phage PHL151N01, complete genome	Propionibacterium phage PHL151N02, complete genome	34374	0.99	0	89.92	29511	NC_041957.1
Propionibacterium phage PHL010M05, complete genome	Propionibacterium phage PHL010M06, complete genome	34368	0.99	0	89.92	29511	NC_022336.1
Propionibacterium phage PHL071N06, complete genome	Propionibacterium phage PHL071N07, complete genome	35613	0.98	0	89.89	29467	NC_022337.1
Propionibacterium phage TCUCAP2, partial genome	Propionibacterium phage TCUCAP3, partial genome	35404	0.99	0	89.78	29547	MW505928.1
Propionibacterium phage P101_A, complete genome	Propionibacterium phage P102_A, complete genome	34615	0.98	0	89.72	29505	NC_018838.1
Propionibacterium phage ATCC29400B_T, complete genome	Propionibacterium phage ATCC29401B_T, complete genome	34390	0.98	0	89.86	29516	NC_018847.1
Propionibacterium phage P9.2, complete genome	Propionibacterium phage P9.3, complete genome	34250	0.97	0	89.68	29214	NC_018834.1
Propionibacterium phage PHL114N01, complete genome	Propionibacterium phage PHL114N02, complete genome	33896	0.97	0	89.66	29464	KJ578775.1
Propionibacterium phage Lauchelly, complete genome	Propionibacterium phage Lauchelly, complete genome	35056	0.98	0	89.56	29517	NC_027628.1
Propionibacterium phage PHL199M01, complete genome	Propionibacterium phage PHL199M02, complete genome	33809	0.98	0	89.6	29806	NC_027295.1
Propionibacterium phage PHL025M01, complete genome	Propionibacterium phage PHL025M02, complete genome	35997	0.98	0	89.53	29496	NC_027357.1
Propionibacterium phage pa6919-5, complete genome	Propionibacterium phage pa6919-6, complete genome	35815	0.98	0	89.54	29784	MG820638.1
Propionibacterium phage pa29, complete genome	Propionibacterium phage pa30, complete genome	35178	0.97	0	89.48	29733	MG820642.1
Propionibacterium phage P102A, complete genome	Propionibacterium phage P103A, complete genome	35682	0.99	0	89.5	29574	NC_018841.1
Propionibacterium phage PAC11, complete genome	Propionibacterium phage PAC12, complete genome	35533	0.99	0	89.54	29704	KR902987.1
Propionibacterium phage P1.2, complete genome	Propionibacterium phage P1.3, complete genome	35211	0.98	0	89.5	29348	NC_018842.1
Propionibacterium phage PAC9, complete genome	Propionibacterium phage PAC10, complete genome	35404	0.99	0	89.52	29488	KR902985.1
Propionibacterium phage PacnesP2, complete genome	Propionibacterium phage PacnesP3, complete genome	35029	0.99	0	89.32	29533	KY926792.1
Propionibacterium phage pa616, complete genome	Propionibacterium phage pa617, complete genome	34613	0.98	0	89.29	29307	MG820641.1
Propionibacterium phage MEAK, complete genome	Propionibacterium phage MEAK, complete genome	34384	0.96	0	89.33	29223	MF919522.1
Propionibacterium phage Cota, complete genome	Propionibacterium phage Cota, complete genome	37693	0.99	0	89.18	29549	MN329678.1
Propionibacterium phage PAC7, complete genome	Propionibacterium phage PAC8, complete genome	35572	0.99	0	89.53	29609	KR902983.1
Propionibacterium phage pa16, complete genome	Propionibacterium phage pa17, complete genome	34288	0.98	0	88.96	29309	MG820640.1
Propionibacterium phage P100_2, complete genome	Propionibacterium phage P100_3, complete genome	33538	0.98	0	88.89	29612	NC_018840.1
Propionibacterium phage PAC8, complete genome	Propionibacterium phage PAC9, complete genome	35505	0.99	0	89.54	29551	KR902984.1
Propionibacterium phage Leviosa, complete genome	Propionibacterium phage Leviosa, complete genome	34111	0.97	0	88.91	29451	MF919515.1
Propionibacterium phage DrParker, complete genome	Propionibacterium phage DrParker, complete genome	33773	0.98	0	88.78	29742	MF919505.1
Propionibacterium phage Moyashi, complete genome	Propionibacterium phage Moyashi, complete genome	35058	0.96	0	88.77	29254	NC_031003.1
Propionibacterium phage Kubed, complete genome	Propionibacterium phage Kubed, complete genome	33921	0.98	0	88.75	29461	NC_027625.1
Propionibacterium phage SKKY, complete genome	Propionibacterium phage SKKY, complete genome	34215	0.97	0	88.64	29594	NC_027624.1
Propionibacterium phage PAC10, complete genome	Propionibacterium phage PAC11, complete genome	35836	0.99	0	89.56	29786	KR902986.1
Propionibacterium phage PAC6, complete genome	Propionibacterium phage PAC7, complete genome	35501	0.98	0	89.56	29428	KR902982.1
Propionibacterium phage PAC5, complete genome	Propionibacterium phage PAC6, complete genome	35536	0.99	0	89.56	29581	KR902981.1
Propionibacterium phage pa64, complete genome	Propionibacterium phage pa65, complete genome	35308	0.96	0	89.93	29446	MG820637.1
Propionibacterium phage Pirate, complete genome	Propionibacterium phage Pirate, complete genome	35568	0.97	0	90.07	29324	NC_027623.2
Propionibacterium phage Stormborn, complete genome	Propionibacterium phage Stormborn, complete genome	36013	0.96	0	89.96	29330	NC_027622.1
Propionibacterium phage Aquarius, complete genome	Propionibacterium phage Aquarius, complete genome	32993	0.93	0	90.05	30112	MF919491.1
Cutibacterium phage CAP 6-4, complete genome	Cutibacterium phage CAP 6-5, complete genome	36062	0.96	0	90.17	29467	OR178992.1
Propionibacterium phage Keiki, complete genome	Propionibacterium phage Keiki, complete genome	35321	0.97	0	89.83	29339	NC_041954.1
Propionibacterium phage Enoki, complete genome	Propionibacterium phage Enoki, complete genome	34735	0.98	0	89.85	29347	NC_031119.1
Propionibacterium phage LilBandit, complete genome	Propionibacterium phage LilBandit, complete genome	35514	0.97	0	89.84	29041	MF919516.1
Propionibacterium phage Supernova, complete genome	Propionibacterium phage Supernova, complete genome	34528	0.96	0	88.96	29217	MF919533.1
Propionibacterium phage PAC4, complete genome	Propionibacterium phage PAC5, complete genome	35469	0.99	0	90.15	29526	KR902980.1
Propionibacterium phage pa3-SS4, complete genome	Propionibacterium phage pa3-SS5, complete genome	31974	0.94	0	88.12	29137	MG820645.1
Propionibacterium phage pa34, complete genome	Propionibacterium phage pa35, complete genome	31961	0.94	0	88.1	29135	MG820644.1
Propionibacterium phage P106, complete genome	Propionibacterium phage P107, complete genome	35406	0.97	0	91.38	29202	NC_018849.1
Cutibacterium phage CAP_10-4, partial genome	Cutibacterium phage CAP_10-5, partial genome	35160	0.99	0	88.99	29643	OR039357.1
Propionibacterium phage PAC2, complete genome	Propionibacterium phage PAC3, complete genome	35448	0.99	0	90.63	29605	NC_028967.1
Propionibacterium phage PAC3, complete genome	Propionibacterium phage PAC4, complete genome	35572	0.99	0	90.72	29602	KR902979.1
